# Supplementary material for: High-risk chest radiographic features associated with COVID-19 disease severity
Source: PLoS One. 2021 Jan 14;16(1):e0245518. doi: 10.1371/journal.pone.0245518 (PMC7808610; doi:10.1371/journal.pone.0245518)
Supplement: S1 Data — (XLSX) [file pone.0245518.s001.xlsx]

## Sheet: Data
S/N	Age	Gender	Comorbidities	Fever	Cough	Sputum_production	Dyspnea	Sore_throat	Diarrhea	WBC	PLT	ANC	ALC	Creatinine	CRP	LDH	Supplemental_O2	ICU_admission	MZ predominant	LZ predominant	Multifocal	Bilateral	UZ/MZ	Highrisk
1	48	2	0	1	1	1	1	1	0	6.4	178	4.56	0.81	73	52	684	0	0						FALSE
2	45	1	0	1	0	0	0	0	0	5	140	3.14	1.19	89	21.5	571	0	0						FALSE
3	41	1	0	1	1	0	0	0	1	6.7	215	6.05	0.48	56	192.8	622	1	1	0	1	1	1	1	TRUE
4	51	1	0	1	1	1	0	1	0	4.6	164	3.35	0.76	76	68.7	996	1	0	1	0	1	1	1	TRUE
5	52	2	1	1	1	0	0	0	1	4	307	1.43	1.85	48	7.1	339	0	0	0	1	1	1	1	TRUE
6	35	1	0	1	1	0	1	0	0	2.3	136	1.04	0.85	78	1.3	402	0	0	0	1	1	1	0	TRUE
7	55	2	0	1	1	1	1	0	0	3.7	212	1.3	1.57	51	7.4	372	0	0						FALSE
8	30	1	0	0	1	0	0	0	0	5.2	209	2.32	2.27	65	0.8	278	0	0						FALSE
9	26	1	0	0	0	0	0	1	0	5.4	261	2.62	2.15	92	0.2	334	0	0						FALSE
10	51	2	0	1	1	1	0	1	0	4.7	275	2.26	1.95	66	1.3	383	0	0						FALSE
11	55	1	0	0	1	0	0	0	0	4.4	148	2.21	1.33	78	8.4	385	0	0	1	0	0	0	1	TRUE
12	52	1	1	1	1	1	1	0	0	3.96	147	3.04	0.68	57	56	646	1	1	0	1	1	1	1	TRUE
13	35	1	0	1	1	0	0	0	0	5.9	205	4.15	0.91	79	18	447	0	0	0	1	1	1	1	TRUE
14	62	1	0	1	1	0	1	0	0	9.6	3.01	8.7	0.49	93	112.9	1460	1	1	0	1	1	1	1	TRUE
15	71	1	1	1	0	0	1	0	1	3.5	154	2.84	0.48	63	138.2	632	1	1	0	1	1	1	1	TRUE
16	39	1	0	0	1	0	0	0	0	4.2	270	1.8	1.8	70	2.5	375	0	0	0	0	1	0	1	TRUE
17	39	1	0	1	1	1	0	0	0	23.8	201	20.71	0.24	445	120.7	1198	1	1	0	1	1	1	1	TRUE
18	40	2	0	1	1	0	1	1	0	4.5	177	2.49	1.35	61	7.7	389	0	0	0	1	0	0	0	FALSE
19	54	1	0	1	0	0	0	0	0	4.2	223	3.09	0.91	76	231.7	371	1	1						FALSE
20	42	2	0	1	0	0	0	0	0	3.9	277	2.14	1.17	63		458	0	0	0	1	0	0	0	FALSE
21	57	2	0	0	0	0	0	0	0	3.9	200	1.61	2.06	51		352	0	0						FALSE
22	32	2	0	1	0	0	0	0	0	2.3	188	0.75	1.28	50	1.3	323	0	0						FALSE
23	16	1	0	0	0	0	0	0	1	3.8	265	1.32	1.93	57	0.3	404	0	0						FALSE
24	36	2	0	1	1	1	1	1	1	7.3	314	3.64	3.09	46		386	0	0						FALSE
25	39	1	0	1	1	0	0	0	0	4.4	183	2.58	1.35			347	0	0						FALSE
26	34	1	0	1	0	0	0	0	0	5.5	146	3.67	1.31	71		442	0	0	0	1	0	0	0	FALSE
27	48	1	0	1	0	0	0	1	0	4.1	185	2.51	0.91	78	9.3	665	0	0						FALSE
28	28	1	0	1	1	1	0	1	0	5.4	362	3.14	1.44	69	2.3	583	0	0						FALSE
29	61	2	1	0	1	0	0	0	0	7.6	547	4.59	1.91	57		533	0	0	0	0	1	1	1	TRUE
30	56	2	0	0	1	0	0	0	0	3.2	193	1.94	0.83	62	10.4	440	0	0						FALSE
31	54	2	0	1	1	1	0	1	0	4.7	190	1.6	2.44	50	2.8	646	0	0						FALSE
32	26	1	0	0	1	0	0	0	0	5.5	217	2.94	1.64	55	2.2	347	0	0						FALSE
33	79	2	1	0	0	0	0	0	0	5.8	431	3.47	1.69	47		477	0	0	0	0	1	1	1	TRUE
34	43	1	0	1	1	0	0	1	0	3	124	1.78	0.97	86	11.4	474	0	0	1	0	1	0	1	TRUE
35	71	2	1	1	0	0	0	0	0	3.2	218	1.99	0.78	69	9.8	878	0	0	0	1	0	0	0	FALSE
36	35	2	0	1	1	1	0	1	0	6.4	259	3.83	1.69	66	16.1	342	0	0						FALSE
37	35	2	0	0	1	1	0	1	0	4.6	240	2.33	1.51	55	0.3	364	0	0						FALSE
38	36	1	0	1	1	1	1	0	0	3.15	265	2.61	0.41	94	294.1	396	1	1	0	1	1	1	1	TRUE
39	30	2	0	1	0	0	0	0	1	7.3	263	5.62	1.11	37			0	0						FALSE
40	68	2	1	0	0	0	0	0	0	5.9	259	3.88	1.5	80	5.8	721	0	0	0	1	1	1	1	TRUE
41	24	1	0	1	0	0	0	0	0	4.5	185	3.44	0.64	83	11.9	390	0	0	0	1	0	0	0	FALSE
42	49	1	1	1	0	0	0	1	1	6.2	212	4.37	1.07	85	12.4	367	0	0						FALSE
43	61	2	1	1	1	0	0	0	0	4.9	260	3.65	0.79	51	3.7	531	0	0	0	0	1	1	1	TRUE
44	37	1	0	1	1	1	0	1	0	5.3	263	2.06	2.66	62	1.6	595	0	0						FALSE
45	42	1	0	1	1	0	0	0	0	6.9	142	5.07	0.89	107	4	368	0	0						FALSE
46	25	1	0	0	1	1	0	0	1	10.73	211	8.98	1.25	79	5.6	308	0	0						FALSE
47	50	1	1	0	0	0	0	1	0	4.7	140	3.29	0.76	60	1.1	365	0	0						FALSE
48	44	1	1	0	1	0	0	1	1	4.3	227	2.46	1.17	113	1	369	0	0						FALSE
49	44	2	0	1	1	1	0	0	0	4.6	150	3.05	0.79	44	3.4	350	0	0	1	0	0	0	1	TRUE
50	20	1	1	1	1	1	0	1	0	4.1	239	2.03	1.31	84	6.9	400	0	0						FALSE
51	27	1	0	1	1	0	0	1	1	4.3	172	3.31	0.41	66	15.6	592	0	0						FALSE
52	37	2	1	1	0	0	0	0	0	3.4	214	1.83	1.17	50	4.7	411	0	0						FALSE
53	25	2	0	1	1	0	0	0	0	5.2	183	2.61	2.24	49	0.2	287	0	0						FALSE
54	67	2	1	0	0	0	1	0	0	5.9	390	3.11	2.24	43	1.7	617	0	0	0	1	1	0	1	TRUE
55	52	2	0	0	1	0	0	0	0	3.2	344	1.54	1.01	54	0.6	577	0	0						FALSE
56	50	2	1	1	0	0	0	0	0	12.4	60	9.15	2.49	60	47.4	416	0	0	0	1	0	0	0	FALSE
57	27	1	0	0	1	1	0	1	0	5.4	232	2.39	2.54	67	0.3		0	0						FALSE
58	64	1	1	1	1	0	0	0	0	4	195	2.82	0.53	62	1.9	342	0	0						FALSE
59	77	1	1	1	1	1	1	1	0								0	0						FALSE
60	70	1	1	1	0	0	0	0	0	4.5	193	2.21	1.14	90	49.5	444	1	1	0	0	1	1	1	TRUE
61	65	2	1	1	0	0	0	0	0	5.5	233	3.83	1.38	61	0.2	323	0	0						FALSE
62	37	2	0	1	0	0	0	0	0	6.1	255	4.41	0.88	59		368	0	0						FALSE
63	41	1	0	1	1	0	0	1	1	4.6	439	2.84	1.16	89		367	0	0						FALSE
64	35	1	0	0	1	0	0	0	0	5.1	218	1.95	2.44	107	1.4	256	0	0						FALSE
65	60	1	0	0	0	0	0	1	0	4.3	102	2.78	1.03	68	9.9	477	0	0	0	1	0	0	0	FALSE
66	56	2	1	1	1	1	1	0	0	5.5	140	3.79	1.31	76	51.6	966	1	0	0	1	1	1	1	TRUE
67	26	1	0	0	0	0	0	0	0	4.1	279	2.09	1.43	87	0.8		0	0						FALSE
68	64	2	0	1	0	0	1	1	0	5.7	188	4.41	0.89	47	13.6	470	1	0	0	1	0	0	0	FALSE
69	67	2	1	1	1	1	0	1	0	5.9	151	4.58	0.82	85	30.6	570	1	1						FALSE
70	62	1	0	0	1	1	0	1	0	6.1	368	4.49	0.71	67	107.5	878	0	0	0	1	1	1	1	TRUE
71	53	2	1	1	1	0	0	1	0	5	189	3.27	1.19	48	20.2	401	0	0						FALSE
72	64	1	1	1	1	1	1	0	1	9.5	178	8.55	0.57	76	135.4	968	1	1	0	1	1	1	1	TRUE
73	47	2	0	1	1	0	0	1	0	3	170	1.67	0.95	51	17.4	394	0	0						FALSE
74	40	1	0	1	0	0	0	1	0	3.9	166	2.61	0.68	68	0.3	400	0	0						FALSE
75	27	2	0	0	1	0	0	1	1	8.1	300	5.63	1.85	52		388	0	0						FALSE
76	53	2	1	1	1	1	0	0	0	4.6	132	3.32	0.93	46	10.6	463	0	0	0	1	1	1	1	TRUE
77	56	1	1	1	1	1	0	1	0	5.8	152	3.72	1.06	69	63.8	796	1	0						FALSE
78	35	1	0	1	1	0	0	1	0	5.5	184	4.3	0.76	86	19.1	629	0	0	0	1	0	0	0	FALSE
79	56	2	1	1	1	0	0	1	0	3.8	217	2.09	1.17	50	48.5	550	1	0						FALSE
80	55	2	0	1	1	1	1	0	1	5.7	129	4.46	1.01	66		748	0	0	0	1	1	1	0	TRUE
81	56	1	0	1	1	0	0	1	1	4.5	159	2.42	1.38	92	13.7	359	0	0						FALSE
82	73	2	1	1	1	0	0	0	0	2.6	116	1.54	0.84	66	97.5	625	1	0	0	1	1	1	0	TRUE
83	41	2	0	1	0	0	0	0	0	1.9	99	1.13	0.44	67		451	0	0	0	1	0	0	0	FALSE
84	31	2	0	1	1	0	0	1	0	6.3	201	4.14	1.41	46	15.1	416	0	0						FALSE
85	37	2	0	0	1	0	0	1	0	1.7	128	0.66	0.83	43	8.5	432	0	0						FALSE
86	47	2	0	1	1	0	0	1	0	2.9	119	1.23	1.29	51	67.4	538	1	0	0	1	1	1	1	TRUE
87	47	2	0	1	0	0	0	0	0	2.8	168	1.41	1.11	59	47.5	512	1	1	0	1	1	1	1	TRUE
88	31	1	0	1	0	0	0	1	0	6.3	213	4.11	1.19	72	0.9	387	0	0						FALSE
89	31	2	0	0	1	0	0	1	1	4.2	184	2.32	1.55	44	1.5	285	0	0						FALSE
90	30	1	0	0	1	0	0	1	1	6	343	4.61	0.87	97		557	0	0						FALSE
91	61	2	0	1	1	0	0	0	0	4.8	199	3.71	0.78	55	56.8	492	0	0	0	1	0	0	0	FALSE
92	26	1	0	0	1	0	0	0	0	4.6	191	3.13	0.7	75	3.1	333	0	0						FALSE
93	32	1	0	1	0	0	0	0	0								0	0						FALSE
94	24	2	0	1	0	0	0	0	0	7.1	255	4.83	1.31	69	1.6	833	0	0						FALSE
95	60	1	1	1	1	0	0	0	1	12.2	268	11.22	0.43	119	108.3	703	1	0	0	0	1	1	1	TRUE
96	61	1	1	1	1	0	0	1	0	4.1	167	2.09	1.72	91	1.6	314	0	0						FALSE
97	26	1	0	1	1	0	0	1	0	4.9	198	2.66	1.32	102	7.2	396	0	0						FALSE
98	22	1	0	1	0	0	0	0	0	4.3	196	1.99	1.44		2.6		0	0						FALSE
99	37	2	0	0	1	1	0	1	0	3.6	175	2.05	1.07	55	10.1	407	0	0						FALSE
100	30	2	0	0	1	0	0	0	1	5.9	346	3.09	1.97	53	0.3	236	0	0						FALSE
101	37	2	0	0	1	1	0	1	0	3.4	200	1.45	1.6	76	0.3	351	0	0						FALSE
102	29	1	0	1	1	1	0	1	0	2.8	159	1.01	0.97	85	1.6	402	0	0						FALSE
103	30	1	1	1	1	1	0	1	0	9	220	4.25	3.58	87	6.6	452	0	0						FALSE
104	56	1	0	1	1	0	0	1	0	3.2	100	1.18	1.58	74	4.7	397	0	0						FALSE
105	48	1	0	1	1	1	0	1	0	6	175	3.69	0.93	89	23.5	373	0	0						FALSE
106	29	1	0	1	1	0	0	1	0	9.9	196	6.74	2.43	72	7.6	621	0	0						FALSE
107	38	2	0	1	1	1	0	0	0	4.6	253	3.01	0.85	59	4.1	439	0	0						FALSE
108	33	2	0	1	0	0	0	0	0	7.3	265	3.1	3.26	44	0.3	376	0	0						FALSE
109	35	2	0	1	1	1	0	0	0	3.8	345	1.97	1.27	47		346	0	0						FALSE
